# Supplementary material for: Calorie Restriction Provides Kidney Ischemic Tolerance in Senescence-Accelerated OXYS Rats
Source: Int J Mol Sci. 2022 Dec 3;23(23):15224. doi: 10.3390/ijms232315224 (PMC9735762; doi:10.3390/ijms232315224)
Supplement: Supplementary file 1 [file ijms-23-15224-s001.zip]

Archive with 1 entries (1 files):
- ijms-1914876-supplementary.pdf
